# Supplementary material for: Platelet-Rich Plasma and Platelet-Rich Fibrin in Endodontics: A Scoping Review
Source: Int J Mol Sci. 2025 Jun 7;26(12):5479. doi: 10.3390/ijms26125479 (PMC12193084; doi:10.3390/ijms26125479)
Supplement: Supplementary file 1 [file ijms-26-05479-s001.zip]

Archive with 1 entries (1 files):
- ijms-3652330-supplementary.pdf
